# Supplementary material for: Plant G × Microbial E: Plant Genotype Interaction with Soil Bacterial Community Shapes Rhizosphere Composition During Invasion
Source: Microb Ecol. 2024 Sep 11;87(1):113. doi: 10.1007/s00248-024-02429-5 (PMC11390927; doi:10.1007/s00248-024-02429-5)
Supplement: Supplementary file 2 — Supplementary file2 (XLSX 126 KB) [file 248_2024_2429_MOESM2_ESM.xlsx]

## Sheet: Table S1
Table S1 - Source localities for soils and seeds. Site codes used internally for reference and analysis.
Site Code	Nearest City	Latitude	Longitude
Native Range
CAN	Canales, Spain	41	−4.897
GRA	Granada, Spain	37.268	−3.665
SAZ	Villares del Saz, Spain	39.835	−2.511
CAZ	Cazevielle, France	43.748	3.771
Invaded Range
RB	Red Bluff, CA, USA	40.271	−122.271
TRI	Mariposa, CA, USA	37.462	−119.792
GIL	Gilroy, CA, USA	37.034	−121.537
LEB	Lebec, CA, USA	34.827	−118.871

## Sheet: Table S2
Table S2 - Sequence counts and amplicon sequence variant (ASV) counts per sample, along with relevant metadata. Soil source refers to the sample type, either from washing roots, bulk soils collected for experiments, or soils cores along a transect. Soil site and seed site descriptions can be found in Table S1.
sampleName	soilSource	soilRange	soilSite	seedRange	seedSite	SequenceCount	featureCount
nat_wash_F151	Root wash	Native	GRA	Invaded	TRI	51	1
nat_wash_F165	Root wash	Native	CAZ	Invaded	TRI	43	9
nat_wash_F160	Root wash	Native	CAZ	Invaded	TRI	48	9
nat_wash_F178	Root wash	Native	SAZ	Invaded	RB	49	13
16S_169	Root wash	Invaded	GIL	Invaded	LEB	1484	373
con_wash_60	Root wash	Control	Control	Invaded	GIL	2867	717
nat_wash_F144	Root wash	Native	CAN	Invaded	RB	1834	928
inv_wash_57	Root wash	Invaded	RB	Invaded	GIL	3127	1395
16S_83	Root wash	Invaded	LEB	Invaded	LEB	3902	1508
16S_84	Root wash	Invaded	RB	Invaded	TRI	3098	1594
16S_49	Root wash	Invaded	RB	Invaded	TRI	3058	1878
nat_wash_F93	Root wash	Native	CAN	Invaded	RB	2888	1882
con_wash_104	Root wash	Control	Control	Invaded	LEB	2602	1892
nat_wash_F157	Root wash	Native	SAZ	Invaded	RB	3965	2214
nat_wash_F126	Root wash	Native	GRA	Invaded	RB	5194	2249
16S_55	Root wash	Invaded	LEB	Invaded	TRI	5730	2470
16S_90	Root wash	Invaded	TRI	Invaded	LEB	11299	2659
inv_wash_112	Root wash	Invaded	LEB	Invaded	TRI	6347	2826
16S_12	Root wash	Invaded	TRI	Invaded	GIL	6374	3093
16S_48	Root wash	Invaded	RB	Invaded	LEB	10981	3271
nat_wash_F61	Root wash	Native	SAZ	Invaded	RB	6392	3333
16S_71	Root wash	Invaded	TRI	Invaded	GIL	5781	3843
nat_wash_F137	Root wash	Native	GRA	Invaded	LEB	13279	3850
16S_97	Root wash	Control	Control	Invaded	LEB	9848	4189
inv_wash_110	Root wash	Invaded	RB	Invaded	LEB	16036	4348
nat_wash_F86	Root wash	Native	CAZ	Invaded	GIL	17755	4560
nat_wash_F109	Root wash	Native	CAN	Invaded	RB	13834	4689
16S_72	Root wash	Control	Control	Invaded	GIL	12087	4799
inv_wash_92	Root wash	Invaded	RB	Invaded	RB	10962	5476
16S_95	Root wash	Invaded	GIL	Invaded	LEB	12313	5557
16S_53	Root wash	Invaded	LEB	Invaded	TRI	12073	5842
nat_wash_F96	Root wash	Native	SAZ	Invaded	GIL	13734	6081
inv_wash_44	Root wash	Invaded	LEB	Invaded	RB	17435	6211
16S_24	Root wash	Invaded	LEB	Invaded	GIL	12512	6449
inv_wash_45	Root wash	Invaded	RB	Invaded	RB	14694	6525
nat_wash_F154	Root wash	Native	CAZ	Invaded	GIL	18152	6529
16S_60	Root wash	Invaded	LEB	Invaded	GIL	12233	6584
nat_wash_F56	Root wash	Native	SAZ	Invaded	TRI	12900	6624
inv_wash_103	Root wash	Invaded	GIL	Invaded	GIL	13051	6641
16S_175	Root wash	Native	GRA	Invaded	RB	19183	6666
nat_wash_F98	Root wash	Native	CAN	Invaded	LEB	13231	7190
16S_174	Root wash	Invaded	TRI	Invaded	TRI	45931	7203
16S_98	Root wash	Invaded	RB	Invaded	TRI	15285	7307
16S_96	Root wash	Invaded	TRI	Invaded	LEB	12550	7852
nat_wash_F49	Root wash	Native	CAN	Invaded	TRI	15834	8435
inv_wash_114	Root wash	Invaded	GIL	Invaded	TRI	20593	8478
16S_51	Root wash	Invaded	GIL	Invaded	TRI	16782	8778
16S_158	Root wash	Invaded	RB	Invaded	GIL	28671	8909
16S_82	Root wash	Invaded	TRI	Invaded	RB	20109	9012
16S_92	Root wash	Invaded	LEB	Invaded	RB	17422	9185
16S_50	Root wash	Invaded	LEB	Invaded	GIL	20939	9499
nat_wash_F97	Root wash	Native	GRA	Invaded	LEB	20060	9621
16S_103	Root wash	Invaded	TRI	Invaded	RB	46931	10321
nat_wash_F80	Root wash	Native	GRA	Invaded	RB	18333	10379
16S_188	Root wash	Invaded	RB	Invaded	RB	24409	10754
inv_wash_99	Root wash	Invaded	GIL	Invaded	RB	26736	10904
nat_wash_F132	Root wash	Native	SAZ	Invaded	LEB	30555	11227
16S_88	Root wash	Invaded	TRI	Invaded	LEB	18450	11276
nat_wash_F121	Root wash	Native	SAZ	Invaded	LEB	31356	11352
16S_156	Root wash	Invaded	GIL	Invaded	GIL	46597	11863
nat_wash_F152	Root wash	Native	CAZ	Invaded	GIL	22797	12081
nat_wash_F179	Root wash	Native	CAN	Invaded	TRI	24360	12331
nat_wash_59	Root wash	Native	SAZ	Invaded	TRI	23201	12978
inv_wash_46	Root wash	Invaded	LEB	Invaded	LEB	51395	13104
16S_170	Root wash	Invaded	LEB	Invaded	TRI	33942	13262
nat_wash_F118	Root wash	Native	CAZ	Invaded	LEB	34342	13311
16S_46	Root wash	Invaded	RB	Invaded	RB	44484	13507
nat_wash_F146	Root wash	Native	CAZ	Invaded	TRI	35487	13930
16S_104	Root wash	Control	Control	Invaded	TRI	50776	13939
nat_wash_F122	Root wash	Native	CAN	Invaded	LEB	30736	13991
nat_wash_F112	Root wash	Native	CAN	Invaded	GIL	32936	14179
inv_wash_101	Root wash	Invaded	GIL	Invaded	GIL	34015	14353
nat_wash_F166	Root wash	Native	GRA	Invaded	TRI	33256	14383
inv_wash_102	Root wash	Invaded	RB	Invaded	LEB	32079	14912
16S_147	Root wash	Invaded	GIL	Invaded	RB	60078	15015
16S_9	Root wash	Invaded	TRI	Invaded	RB	57507	15182
nat_wash_F133	Root wash	Native	CAZ	Invaded	RB	43132	15342
16S_176	Root wash	Control	Control	Invaded	GIL	34834	15485
nat_wash_111	Root wash	Native	SAZ	Invaded	GIL	57353	15572
nat_wash_F60	Root wash	Native	GRA	Invaded	GIL	39984	15646
16S_135	Root wash	Native	SAZ	Invaded	RB	44900	15808
inv_wash_106	Root wash	Invaded	RB	Invaded	LEB	36019	16088
nat_wash_F52	Root wash	Native	CAZ	Invaded	RB	30108	16159
16S_124	Root wash	Invaded	TRI	Invaded	TRI	54138	16359
16S_152	Root wash	Control	Control	Invaded	RB	48860	16726
nat_wash_F147	Root wash	Native	CAN	Invaded	LEB	46737	16943
16S_11	Root wash	Invaded	GIL	Invaded	LEB	33802	16990
nat_wash_F59	Root wash	Native	SAZ	Invaded	GIL	38056	17218
nat_wash_F162	Root wash	Native	CAZ	Invaded	LEB	73867	18179
16S_105	Root wash	Control	Control	Invaded	GIL	37060	18252
nat_wash_F123	Root wash	Native	SAZ	Invaded	TRI	47864	18263
16S_117	Root wash	Control	Control	Invaded	TRI	52008	18564
nat_wash_F153	Root wash	Native	CAZ	Invaded	RB	39141	18888
con_wash_58	Root wash	Control	Control	Invaded	TRI	54987	19646
nat_wash_F63	Root wash	Native	GRA	Invaded	RB	43575	19684
nat_wash_F81	Root wash	Native	GRA	Invaded	LEB	76469	19915
16S_149	Root wash	Invaded	TRI	Invaded	GIL	73689	20134
16S_122	Root wash	Invaded	LEB	Invaded	RB	34093	20244
nat_wash_F168	Root wash	Native	GRA	Invaded	GIL	83760	20363
16S_179	Root wash	Invaded	LEB	Invaded	LEB	36053	20486
16S_123	Root wash	Invaded	GIL	Invaded	LEB	37622	21316
16S_182	Root wash	Control	Control	Invaded	GIL	34519	21635
nat_wash_F70	Root wash	Native	SAZ	Invaded	GIL	58245	22077
con_wash_105	Root wash	Control	Control	Invaded	RB	60860	22148
16S_129	Root wash	Control	Control	Invaded	LEB	35369	22598
con_wash_80	Root wash	Control	Control	Invaded	RB	49654	22603
nat_wash_F115	Root wash	Native	CAN	Invaded	TRI	58051	22809
16S_126	Root wash	Invaded	RB	Invaded	RB	41525	23057
16S_145	Root wash	Invaded	LEB	Invaded	GIL	63458	23312
16S_165	Root wash	Control	Control	Invaded	LEB	64544	23714
16S_102	Root wash	Invaded	GIL	Invaded	RB	62850	23743
16S_187	Root wash	Control	Control	Invaded	RB	98481	23905
nat_wash_F77	Root wash	Native	GRA	Invaded	LEB	54478	23981
nat_wash_F169	Root wash	Native	SAZ	Invaded	LEB	83809	24131
16S_162	Root wash	Invaded	RB	Invaded	LEB	71768	24630
16S_151	Root wash	Invaded	LEB	Invaded	LEB	101788	24920
16S_159	Root wash	Invaded	RB	Invaded	GIL	65324	25069
16S_144	Root wash	Invaded	LEB	Invaded	RB	54515	25126
16S_173	Root wash	Control	Control	Invaded	LEB	85420	25266
16S_186	Root wash	Control	Control	Invaded	TRI	107533	25570
nat_wash_F45	Root wash	Native	GRA	Invaded	TRI	64496	25628
nat_wash_F85	Root wash	Native	CAZ	Invaded	LEB	57371	25675
16S_163	Root wash	Invaded	TRI	Invaded	LEB	52088	25685
16S_128	Root wash	Invaded	TRI	Invaded	TRI	51637	25966
nat_wash_F108	Root wash	Native	CAN	Invaded	RB	84797	27164
16S_164	Root wash	Control	Control	Invaded	RB	49383	27307
inv_wash_173	Root wash	Invaded	GIL	Invaded	RB	63249	28040
nat_wash_F131	Root wash	Native	CAN	Invaded	RB	94834	28078
nat_wash_F173	Root wash	Native	CAZ	Invaded	GIL	80627	28216
nat_wash_F116	Root wash	Native	SAZ	Invaded	LEB	63055	28675
nat_wash_F106	Root wash	Native	GRA	Invaded	TRI	64786	29376
nat_wash_F75	Root wash	Native	SAZ	Invaded	LEB	76973	29577
nat_wash_F57	Root wash	Native	CAN	Invaded	GIL	61676	30009
nat_wash_F111	Root wash	Native	CAN	Invaded	TRI	78905	30592
nat_wash_F78	Root wash	Native	CAZ	Invaded	GIL	73789	31119
inv_wash_91	Root wash	Invaded	RB	Invaded	GIL	62185	31422
nat_wash_F107	Root wash	Native	CAZ	Invaded	TRI	74693	32053
inv_wash_54	Root wash	Invaded	TRI	Invaded	RB	66159	32722
inv_wash_169	Root wash	Invaded	GIL	Invaded	RB	103424	33244
nat_wash_F100	Root wash	Native	GRA	Invaded	GIL	82807	33321
16S_101	Root wash	Invaded	GIL	Invaded	TRI	76885	34007
inv_wash_96	Root wash	Invaded	LEB	Invaded	GIL	95606	34007
nat_wash_F134	Root wash	Native	CAN	Invaded	LEB	70061	34042
16S_161	Root wash	Invaded	RB	Invaded	TRI	76831	34799
16S_94	Root wash	Invaded	GIL	Invaded	GIL	75694	35035
inv_wash_47	Root wash	Invaded	GIL	Invaded	GIL	91252	35067
nat_wash_F105	Root wash	Native	GRA	Invaded	GIL	111879	36930
nat_wash_F50	Root wash	Native	GRA	Invaded	LEB	115075	38705
inv_wash_90	Root wash	Invaded	RB	Invaded	TRI	98637	39304
nat_wash_F175	Root wash	Native	CAZ	Invaded	LEB	133371	39387
nat_wash_F67	Root wash	Native	CAZ	Invaded	LEB	105931	40476
nat_wash_F138	Root wash	Native	CAN	Invaded	GIL	173097	41978
nat_wash_F99	Root wash	Native	GRA	Invaded	TRI	91211	43084
16S_150	Root wash	Invaded	GIL	Invaded	TRI	104223	44680
nat_wash_F176	Root wash	Native	CAN	Invaded	GIL	143733	47989
nat_wash_F174	Root wash	Native	CAZ	Invaded	RB	152782	52524
nat_wash_F145	Root wash	Native	CAN	Invaded	GIL	164127	57670
inv_wash_98	Root wash	Invaded	GIL	Invaded	LEB	139363	59801
inv_wash_86	Root wash	Invaded	RB	Native	CAN	12	3
nat_wash_F148	Root wash	Native	SAZ	Native	CAZ	61	13
16S_35	Root wash	Native	SAZ	Native	CAN	480	40
16S_36	Root wash	Invaded	TRI	Native	SAZ	1625	141
16S_54	Root wash	Invaded	TRI	Native	CAN	1936	1208
16S_47	Root wash	Invaded	TRI	Native	CAN	4757	3112
16S_22	Root wash	Native	CAN	Native	SAZ	8285	3202
16S_23	Root wash	Native	SAZ	Native	SAZ	6332	3734
nat_wash_F159	Root wash	Native	CAN	Native	CAN	13450	4314
nat_wash_F95	Root wash	Native	SAZ	Native	CAN	11255	4366
con_wash_F89	Root wash	Control	Control	Native	SAZ	12472	4408
con_wash_F58	Root wash	Control	Control	Native	CAN	18757	5105
nat_wash_F65	Root wash	Native	GRA	Native	SAZ	16776	5718
nat_wash_F102	Root wash	Native	CAZ	Native	GRA	9575	5899
inv_wash_52	Root wash	Invaded	TRI	Native	GRA	13748	5997
16S_87	Root wash	Invaded	TRI	Native	GRA	23337	6075
nat_wash_F136	Root wash	Native	CAZ	Native	GRA	17058	6590
nat_wash_F163	Root wash	Native	CAN	Native	GRA	14548	7242
16S_86	Root wash	Invaded	LEB	Native	SAZ	14830	7264
inv_wash_157	Root wash	Invaded	LEB	Native	CAN	17566	7484
16S_10	Root wash	Invaded	LEB	Native	SAZ	14606	7765
nat_wash_F155	Root wash	Native	SAZ	Native	CAN	16283	7838
16S_85	Root wash	Invaded	GIL	Native	CAN	22839	7892
16S_91	Root wash	Invaded	RB	Native	CAN	18208	8678
nat_wash_F128	Root wash	Native	GRA	Native	SAZ	27147	8717
inv_wash_94	Root wash	Invaded	LEB	Native	GRA	16912	9073
nat_wash_F84	Root wash	Native	GRA	Native	GRA	16136	9522
nat_wash_F73	Root wash	Native	CAZ	Native	SAZ	49586	9719
16S_89	Root wash	Invaded	RB	Native	CAN	18806	10575
nat_wash_F53	Root wash	Native	GRA	Native	CAN	32154	10766
16S_160	Root wash	Invaded	RB	Native	SAZ	48640	11761
16S_52	Root wash	Invaded	RB	Native	GRA	24892	11869
nat_wash_F161	Root wash	Native	CAZ	Native	CAN	25565	12018
nat_wash_F129	Root wash	Native	SAZ	Native	SAZ	35447	12248
nat_wash_F124	Root wash	Native	GRA	Native	CAZ	44846	12355
16S_139	Root wash	Native	SAZ	Native	SAZ	33777	12495
16S_168	Root wash	Invaded	GIL	Native	CAN	27332	12742
16S_140	Root wash	Native	GRA	Native	SAZ	58208	13424
16S_121	Root wash	Invaded	GIL	Native	GRA	27951	14446
inv_wash_51	Root wash	Invaded	GIL	Native	CAN	37304	15387
16S_138	Root wash	Native	CAZ	Native	SAZ	52781	15856
16S_8	Root wash	Invaded	TRI	Native	CAN	33400	16011
nat_wash_F90	Root wash	Native	CAZ	Native	GRA	33522	16154
16S_167	Root wash	Invaded	LEB	Native	GRA	34827	16218
inv_wash_95	Root wash	Invaded	LEB	Native	CAN	40735	16475
16S_153	Root wash	Invaded	RB	Native	SAZ	39829	16747
nat_wash_F120	Root wash	Native	GRA	Native	CAN	52939	16943
con_wash_F117	Root wash	Control	Control	Native	GRA	39199	16972
16S_141	Root wash	Invaded	RB	Native	GRA	32015	17106
16S_127	Root wash	Invaded	GIL	Native	GRA	57318	17479
inv_wash_100	Root wash	Invaded	LEB	Native	CAN	46071	17700
nat_wash_F119	Root wash	Native	CAZ	Native	CAZ	56124	17843
16S_136	Root wash	Invaded	LEB	Native	CAN	53312	18295
16S_70	Root wash	Control	Control	Native	CAN	73097	20909
nat_wash_F66	Root wash	Native	SAZ	Native	GRA	62960	21427
16S_56	Root wash	Invaded	LEB	Native	CAN	38992	21548
16S_99	Root wash	Invaded	RB	Native	SAZ	55000	21698
con_wash_F94	Root wash	Control	Control	Native	CAN	45083	22209
nat_wash_F72	Root wash	Native	GRA	Native	GRA	83241	22346
inv_wash_175	Root wash	Invaded	GIL	Native	SAZ	81641	22451
16S_184	Root wash	Invaded	GIL	Native	SAZ	49077	23123
16S_137	Root wash	Native	SAZ	Native	SAZ	61745	23710
16S_58	Root wash	Invaded	TRI	Native	CAN	69410	23726
16S_148	Root wash	Invaded	TRI	Native	SAZ	66084	24082
nat_wash_F113	Root wash	Native	CAN	Native	CAN	52851	25773
16S_34	Root wash	Invaded	RB	Native	CAN	56058	25991
nat_wash_F76	Root wash	Native	CAZ	Native	CAN	56214	26285
con_wash_74	Root wash	Control	Control	Native	CAZ	80725	26459
16S_146	Root wash	Invaded	LEB	Native	GRA	48261	26512
con_wash_F79	Root wash	Control	Control	Native	SAZ	66935	27971
nat_wash_F82	Root wash	Native	SAZ	Native	GRA	71388	28313
nat_wash_F164	Root wash	Native	CAN	Native	CAN	84054	28730
nat_wash_F55	Root wash	Native	CAN	Native	CAN	65381	29364
nat_wash_F71	Root wash	Native	CAN	Native	CAZ	84131	29679
con_wash_F171	Root wash	Control	Control	Native	CAN	83492	31370
16S_125	Root wash	Invaded	TRI	Native	SAZ	73314	31572
con_wash_89	Root wash	Control	Control	Native	SAZ	92569	33899
nat_wash_F62	Root wash	Native	SAZ	Native	GRA	81130	34808
16S_134	Root wash	Invaded	GIL	Native	CAN	87445	35210
con_wash_F69	Root wash	Control	Control	Native	SAZ	82402	36831
nat_wash_F103	Root wash	Native	CAN	Native	SAZ	95225	37768
nat_wash_F167	Root wash	Native	SAZ	Native	CAN	80059	38817
nat_wash_F54	Root wash	Native	CAN	Native	GRA	81994	39101
16S_183	Root wash	Invaded	TRI	Native	GRA	83053	39771
nat_wash_F177	Root wash	Native	GRA	Native	CAN	130419	39883
inv_wash_107	Root wash	Invaded	RB	Native	GRA	92654	40688
nat_wash_F127	Root wash	Native	CAN	Native	GRA	112660	40988
nat_wash_F149	Root wash	Native	GRA	Native	CAN	131896	41012
inv_wash_93	Root wash	Invaded	GIL	Native	CAN	88117	41281
nat_wash_F46	Root wash	Native	GRA	Native	CAN	107317	41599
16S_59	Root wash	Invaded	RB	Native	CAN	118726	41921
16S_185	Root wash	Invaded	LEB	Native	SAZ	95585	42803
con_wash_F68	Root wash	Control	Control	Native	GRA	160489	42959
nat_wash_F51	Root wash	Native	CAZ	Native	CAN	141200	44777
nat_wash_F48	Root wash	Native	CAN	Native	CAN	129986	47459
16S_100	Root wash	Invaded	LEB	Native	SAZ	107786	47615
inv_wash_149	Root wash	Invaded	TRI	Native	CAN	116159	49515
16S_37	Field soil bulk	Native	GRA	N/A	N/A	34	5
16S_73	Field soil core	Native	GRA	N/A	N/A	1142	130
16S_14	Field soil core	Native	GRA	N/A	N/A	927	238
16S_21	Field soil bulk	Invaded	GIL	N/A	N/A	3784	886
nat_soil_F23	Field soil core	Native	CAZ	N/A	N/A	5245	1376
16S_13	Field soil core	Native	GRA	N/A	N/A	5140	1624
16S_61	Field soil core	Native	CAZ	N/A	N/A	4797	1627
16S_42	Field soil bulk	Invaded	TRI	N/A	N/A	4097	1726
16S_31	Field soil core	Native	CAZ	N/A	N/A	4644	1746
16S_75	Field soil core	Native	GRA	N/A	N/A	5626	1862
16S_30	Field soil core	Native	GRA	N/A	N/A	5401	2104
16S_17	Field soil core	Native	CAZ	N/A	N/A	5335	2174
16S_62	Field soil core	Native	CAZ	N/A	N/A	5570	2187
16S_68	Field soil core	Native	CAZ	N/A	N/A	6546	3412
16S_19	Field soil core	Native	CAZ	N/A	N/A	7746	3526
16S_65	Field soil core	Native	CAZ	N/A	N/A	6626	3592
16S_43	Field soil bulk	Invaded	LEB	N/A	N/A	8040	4158
16S_33	Field soil bulk	Invaded	GIL	N/A	N/A	10484	4635
16S_16	Field soil core	Native	CAZ	N/A	N/A	10789	5210
16S_29	Field soil core	Native	GRA	N/A	N/A	9297	5435
16S_7	Field soil core	Native	GRA	N/A	N/A	9682	5535
inv_soil_40	Field soil bulk	Invaded	GIL	N/A	N/A	14278	5710
16S_27	Field soil core	Native	GRA	N/A	N/A	10155	5762
16S_78	Field soil bulk	Invaded	GIL	N/A	N/A	12025	5891
16S_66	Field soil core	Native	CAZ	N/A	N/A	11079	6211
nat_soil_F20	Field soil bulk	Native	GRA	N/A	N/A	13246	6240
16S_20	Field soil core	Native	CAZ	N/A	N/A	9715	6287
16S_18	Field soil core	Native	CAZ	N/A	N/A	10354	6598
16S_64	Field soil core	Native	CAZ	N/A	N/A	11321	6601
16S_63	Field soil core	Native	CAZ	N/A	N/A	10901	6825
16S_15	Field soil core	Native	GRA	N/A	N/A	13936	7577
inv_soil_38	Field soil bulk	Invaded	TRI	N/A	N/A	18378	7950
nat_soil_F25	Field soil core	Native	CAZ	N/A	N/A	18644	8915
16S_32	Field soil core	Native	CAZ	N/A	N/A	13752	9009
16S_5	Field soil bulk	Invaded	RB	N/A	N/A	16217	9811
16S_114	Field soil bulk	Invaded	TRI	N/A	N/A	15898	9957
16S_107	Field soil core	Invaded	LEB	N/A	N/A	16320	10306
inv_soil_217	Field soil core	Invaded	LEB	N/A	N/A	18604	10352
16S_6	Field soil core	Invaded	LEB	N/A	N/A	18329	11075
nat_soil_F13	Field soil core	Native	CAZ	N/A	N/A	23807	12052
16S_26	Field soil core	Native	GRA	N/A	N/A	17767	12178
inv_soil_12	Field soil bulk	Invaded	RB	N/A	N/A	24612	12640
16S_119	Field soil core	Invaded	LEB	N/A	N/A	22314	13873
16S_39	Field soil core	Invaded	LEB	N/A	N/A	19472	14117
16S_41	Field soil core	Invaded	LEB	N/A	N/A	21333	14331
16S_38	Field soil bulk	Native	CAZ	N/A	N/A	21612	14555
16S_77	Field soil bulk	Invaded	GIL	N/A	N/A	26870	14922
nat_soil_F21	Field soil core	Native	CAZ	N/A	N/A	27260	15287
16S_180	Field soil core	Invaded	LEB	N/A	N/A	21394	15497
inv_soil_10	Field soil bulk	Invaded	RB	N/A	N/A	28276	16231
16S_4	Field soil bulk	Invaded	RB	N/A	N/A	24917	16435
16S_28	Field soil core	Native	GRA	N/A	N/A	24700	16460
16S_67	Field soil core	Native	CAZ	N/A	N/A	26311	18294
16S_80	Field soil bulk	Invaded	LEB	N/A	N/A	27823	18771
16S_44	Field soil bulk	Invaded	TRI	N/A	N/A	28872	19257
nat_soil_F15	Field soil core	Native	CAZ	N/A	N/A	34934	19929
inv_soil_37	Field soil bulk	Invaded	TRI	N/A	N/A	35554	21293
inv_soil_13	Field soil bulk	Invaded	RB	N/A	N/A	43109	21650
16S_116	Field soil core	Native	GRA	N/A	N/A	29726	21990
16S_131	Field soil core	Invaded	LEB	N/A	N/A	31539	22110
16S_115	Field soil core	Native	GRA	N/A	N/A	32129	23620
16S_111	Field soil core	Invaded	LEB	N/A	N/A	32880	24809
16S_166	Field soil bulk	Invaded	LEB	N/A	N/A	37514	27269
16S_190	Field soil core	Invaded	GIL	N/A	N/A	42699	28459
16S_79	Field soil bulk	Invaded	GIL	N/A	N/A	40089	28707
16S_112	Field soil bulk	Invaded	TRI	N/A	N/A	42407	29859
16S_143	Field soil core	Invaded	GIL	N/A	N/A	47658	29888
16S_74	Field soil core	Native	GRA	N/A	N/A	42917	30474
16S_110	Field soil bulk	Invaded	LEB	N/A	N/A	41500	31107
16S_154	Field soil bulk	Invaded	GIL	N/A	N/A	46395	31535
16S_76	Field soil core	Native	GRA	N/A	N/A	45309	32792
inv_soil_207	Field soil bulk	Invaded	TRI	N/A	N/A	99595	37911
16S_2	Field soil core	Native	GRA	N/A	N/A	48751	38108
16S_178	Field soil core	Invaded	LEB	N/A	N/A	51511	39128
16S_155	Field soil bulk	Invaded	LEB	N/A	N/A	58284	44874
16S_109	Field soil bulk	Invaded	TRI	N/A	N/A	59436	47614
16S_106	Field soil bulk	Invaded	LEB	N/A	N/A	64404	48110
16S_177	Field soil bulk	Invaded	GIL	N/A	N/A	69140	48761
16S_108	Field soil core	Native	CAN	N/A	N/A	66872	49408
16S_118	Field soil bulk	Invaded	GIL	N/A	N/A	70647	50853
16S_120	Field soil core	Native	CAN	N/A	N/A	68181	52025
16S_132	Field soil core	Native	CAN	N/A	N/A	72237	54509
16S_189	Field soil core	Invaded	LEB	N/A	N/A	73306	55035
16S_3	Field soil bulk	Invaded	RB	N/A	N/A	73846	57956
16S_69	Field soil core	Invaded	GIL	N/A	N/A	75937	58780
inv_soil_11	Field soil bulk	Invaded	RB	N/A	N/A	115889	61787
16S_57	Field soil bulk	Invaded	GIL	N/A	N/A	88477	65855
16S_81	Field soil bulk	Invaded	RB	N/A	N/A	84373	66531
16S_113	Field soil bulk	Invaded	GIL	N/A	N/A	97254	72416
16S_130	Field soil bulk	Invaded	TRI	N/A	N/A	99339	78960
16S_25	Field soil bulk	Native	GRA	N/A	N/A	110214	84190
16S_1	Field soil core	Native	GRA	N/A	N/A	108602	84796
16S_142	Field soil bulk	Invaded	TRI	N/A	N/A	106318	85106
16S_45	Field soil core	Invaded	GIL	N/A	N/A	119122	88441
16S_93	Field soil core	Native	GRA	N/A	N/A	126136	98610

## Sheet: Table S3
Table S3 - Relative abundance of each phylum in soil samples from native and invaded range sources
Soil Source	Phylum	Relative Abundance
Invaded	Other	0.000251419
Native	Other	5.62304e-05
Invaded	Abditibacteriota	5.61937e-05
Native	Abditibacteriota	1.09209e-05
Invaded	Acidobacteriota	0.143542
Native	Acidobacteriota	0.179325
Invaded	Actinobacteriota	0.332107
Native	Actinobacteriota	0.411926
Invaded	Armatimonadota	0.0110517
Native	Armatimonadota	0.00493602
Invaded	Bacteroidota	0.0401241
Native	Bacteroidota	0.0165303
Invaded	Bdellovibrionota	0.000569587
Native	Bdellovibrionota	0.000219387
Invaded	Chloroflexi	0.0861836
Native	Chloroflexi	0.0659447
Invaded	Cyanobacteria	0.000638589
Native	Cyanobacteria	0.00483337
Invaded	Deinococcota	2.84409e-05
Native	Deinococcota	0.000112616
Invaded	Desulfobacterota	0.000246601
Native	Desulfobacterota	0.000194024
Invaded	Elusimicrobiota	5.58712e-06
Native	Elusimicrobiota	5.54027e-06
Invaded	Entotheonellaeota	0.000278058
Native	Entotheonellaeota	0.00143674
Invaded	FCPU426	2.08362e-06
Native	FCPU426	0
Invaded	Fibrobacterota	3.20524e-05
Native	Fibrobacterota	0.000137354
Invaded	Firmicutes	0.0583119
Native	Firmicutes	0.0281101
Invaded	Gemmatimonadota	0.0223878
Native	Gemmatimonadota	0.0125966
Invaded	Hydrogenedentes	0
Native	Hydrogenedentes	5.27938e-06
Invaded	Latescibacterota	7.21688e-05
Native	Latescibacterota	0
Invaded	Methylomirabilota	0.000268935
Native	Methylomirabilota	0.00146858
Invaded	Myxococcota	0.0115319
Native	Myxococcota	0.0213366
Invaded	NB1.j	0
Native	NB1.j	3.63504e-06
Invaded	Nitrospirota	0.00059813
Native	Nitrospirota	0.00106817
Invaded	Patescibacteria	2.96682e-06
Native	Patescibacteria	0
Invaded	Planctomycetota	0.048162
Native	Planctomycetota	0.0315681
Invaded	Proteobacteria	0.217627
Native	Proteobacteria	0.19506
Invaded	RCP2.54	0.000178635
Native	RCP2.54	2.92738e-05
Invaded	Sumerlaeota	0.000191547
Native	Sumerlaeota	0.000451772
Invaded	Verrucomicrobiota	0.0255464
Native	Verrucomicrobiota	0.0226238
Invaded	WPS.2	3.14416e-06
Native	WPS.2	9.84184e-06

## Sheet: Table S4
Table S4 - Families that were differentially abundant between native and invaded range soils (LDA effect size >2, LEfSe)
Family	Invaded average relative abundance	Native average relative abundance	Range with higher abundance
Rubrobacteriaceae	0.0195299	0.0821807	Native
Vicinamibacteraceae	0.019388	0.0537208	Native
Azospirillaceae	0.0222836	0.0432827	Native
Micrococcaceae	0.0318642	0.0373172	Native
bacteriap25	0.00103922	0.00731433	Native
Gitt.GS.136	0.00085351	0.00522808	Native
Myxococcaceae	0.00506167	0.00874756	Native
Steroidobacteraceae	0.0024043	0.00645911	Native
Sutterellaceae	0	0.00294981	Native
Leptolyngbyaceae	0	0.00011301	Native
Trueperaceae	0	0.00011347	Native
Sandaracinaceae	0.00070491	0.00250147	Native
Nitrospiraceae	0.00061018	0.00108956	Native
Nostocaceae	7.61e-05	0.00131723	Native
Chloroflexaceae	8.8e-05	0.0007497	Native
PLTA13	0	0.00021193	Native
0319.7L14	2.5e-05	0.00067306	Native
Subgroup_25	0	0.00018933	Native
Nodosilineaceae	0	0.0003936	Native
Unidentified (c)Acidimicrobiia family	0.00053879	4.08e-05	Invaded
Chthonomonadales	0.00034907	0	Invaded
A21b	0.00038166	0	Invaded
Unidentified (o)Gaiellales Family	0.0005433	0	Invaded
Anaeromyxobacteraceae	0.00086059	0.00015241	Invaded
Chthonomonadaceae	0.00070623	0	Invaded
AD3	0.00076593	0	Invaded
Unidentified (o)Thermomicrobiales family	0.00043031	0	Invaded
Sericytochromatia	0.00020171	2.37e-05	Invaded
KF.JG30.B3	0.00019758	0	Invaded
Micropepsaceae	0.00027046	1.08e-05	Invaded
Caulobacteraceae	0.00171854	0.0007072	Invaded
Unidentified (d)Bacteria family	0.00025835	5.67e-05	Invaded
AKIW781	0.00377124	0.00236862	Invaded
RBG.13.54.9	0.00022774	1.37e-05	Invaded
Geobacteraceae	0.00023947	5.86e-05	Invaded
Paenibacillaceae	0.00185048	0.00041382	Invaded
AKYG1722	0.00232201	0.00097162	Invaded
Anaerolineaceae	0.00256289	0.0009781	Invaded
Pedosphaeraceae	0.00313003	0.00131239	Invaded
Subgroup_2	7.94e-05	0	Invaded
Solibacteraceae	0.00241046	0	Invaded
Armatimonadales	0.00341937	0.00076815	Invaded
Burkholderiaceae	0.00276719	0.00033993	Invaded
Rhizobiaceae	0.00441547	0.00226748	Invaded
Longimicrobiaceae	0.0042205	0.00154729	Invaded
Ktedonobacteraceae	0.00298135	0	Invaded
SBR1031	0.00567975	0.00550386	Invaded
Thermomonosporaceae	0.00425804	0.00068644	Invaded
Devosiaceae	0.00495547	0.00160273	Invaded
B12.WMSP1	0.00362556	0	Invaded
Nitrosomonadaceae	0.00816163	0.00635598	Invaded
C0119	0.0047598	0.00060119	Invaded
Microbacteriaceae	0.00647418	0.0024029	Invaded
Acetobacteraceae	0.00811315	0.00350776	Invaded
Subgroup_7	0.00874431	0.00408576	Invaded
Sphingobacteriaceae	0.00424178	0.00024009	Invaded
TK10	0.0117675	0.00641769	Invaded
Roseiflexaceae	0.00669655	0.00151281	Invaded
Solirubrobacteraceae	0.02842	0.0247069	Invaded
Cellulomonadaceae	0.00834719	0.00284381	Invaded
Kineosporiaceae	0.00611653	0.00053471	Invaded
Bryobacteraceae	0.0149826	0.00816589	Invaded
Gemmatimonadaceae	0.0184954	0.0109914	Invaded
Comamonadaceae	0.0173743	0.0101301	Invaded
Chitinophagaceae	0.0161652	0.00891958	Invaded
Xanthobacteraceae	0.0184424	0.010264	Invaded
Sphingomonadaceae	0.0264882	0.0158961	Invaded
Planococcaceae	0.022368	0.00925082	Invaded
Isosphaeraceae	0.0215524	0.00768141	Invaded
Hymenobacteraceae	0.0172171	0.00292517	Invaded
Pseudonocardiaceae	0.0383088	0.0268146	Invaded
Unidentified (o)Bacillales family	0.0166796	0	Invaded
Oxalobacteraceae	0.0196336	0.00354504	Invaded
Streptomycetaceae	0.0289952	0.0060344	Invaded

## Sheet: Table S5
Table S4 - Relative abundance of each phylum in native and invaded genotypes of starthistle grown with native and invaded range soil microbial communities.
Soil Source	Seed Source	Phylum	Relative Abundance
Invaded	Invader	Other	0.00419326
Invaded	Native	Other	0.00670555
Native	Invader	Other	0.00987989
Native	Native	Other	0.0135976
Invaded	Invader	Abditibacteriota	0.000218438
Invaded	Native	Abditibacteriota	0.00010088
Native	Invader	Abditibacteriota	0.000452253
Native	Native	Abditibacteriota	0.000242866
Invaded	Invader	Acidobacteriota	0.00145535
Invaded	Native	Acidobacteriota	0.00351561
Native	Invader	Acidobacteriota	0.00174075
Native	Native	Acidobacteriota	0.003233
Invaded	Invader	Actinobacteriota	0.0871598
Invaded	Native	Actinobacteriota	0.098959
Native	Invader	Actinobacteriota	0.105865
Native	Native	Actinobacteriota	0.106198
Invaded	Invader	Armatimonadota	0.00501711
Invaded	Native	Armatimonadota	0.00701726
Native	Invader	Armatimonadota	0.00474078
Native	Native	Armatimonadota	0.00334679
Invaded	Invader	Bacteroidota	0.131927
Invaded	Native	Bacteroidota	0.14074
Native	Invader	Bacteroidota	0.129408
Native	Native	Bacteroidota	0.113164
Invaded	Invader	Bdellovibrionota	0.00521097
Invaded	Native	Bdellovibrionota	0.00553979
Native	Invader	Bdellovibrionota	0.0027655
Native	Native	Bdellovibrionota	0.00284094
Invaded	Invader	Chloroflexi	0.00298407
Invaded	Native	Chloroflexi	0.00420367
Native	Invader	Chloroflexi	0.00910694
Native	Native	Chloroflexi	0.00745178
Invaded	Invader	Cyanobacteria	0.00288183
Invaded	Native	Cyanobacteria	0.00180129
Native	Invader	Cyanobacteria	0.00236771
Native	Native	Cyanobacteria	0.00358763
Invaded	Invader	Dependentiae	1.29776e-05
Invaded	Native	Dependentiae	0
Native	Invader	Dependentiae	0
Native	Native	Dependentiae	8.86104e-05
Invaded	Invader	Elusimicrobiota	8.14223e-06
Invaded	Native	Elusimicrobiota	0
Native	Invader	Elusimicrobiota	1.19584e-05
Native	Native	Elusimicrobiota	0
Invaded	Invader	Fibrobacterota	3.62509e-05
Invaded	Native	Fibrobacterota	0
Native	Invader	Fibrobacterota	2.91483e-05
Native	Native	Fibrobacterota	4.91833e-06
Invaded	Invader	Firmicutes	0.00561893
Invaded	Native	Firmicutes	0.00948009
Native	Invader	Firmicutes	0.00707643
Native	Native	Firmicutes	0.00844311
Invaded	Invader	Fusobacteriota	0
Invaded	Native	Fusobacteriota	0
Native	Invader	Fusobacteriota	1.00286e-06
Native	Native	Fusobacteriota	0
Invaded	Invader	Gemmatimonadota	0.000124199
Invaded	Native	Gemmatimonadota	0.000345858
Native	Invader	Gemmatimonadota	4.18024e-05
Native	Native	Gemmatimonadota	0.000191223
Invaded	Invader	Myxococcota	0.00124558
Invaded	Native	Myxococcota	0.00216404
Native	Invader	Myxococcota	0.000603885
Native	Native	Myxococcota	0.000508844
Invaded	Invader	Nitrospirota	0
Invaded	Native	Nitrospirota	0
Native	Invader	Nitrospirota	0
Native	Native	Nitrospirota	3.02377e-05
Invaded	Invader	Patescibacteria	5.0272e-05
Invaded	Native	Patescibacteria	0
Native	Invader	Patescibacteria	1.91748e-05
Native	Native	Patescibacteria	0
Invaded	Invader	Planctomycetota	0.0207635
Invaded	Native	Planctomycetota	0.0246735
Native	Invader	Planctomycetota	0.0165315
Native	Native	Planctomycetota	0.0150422
Invaded	Invader	Proteobacteria	0.713862
Invaded	Native	Proteobacteria	0.675569
Native	Invader	Proteobacteria	0.699245
Native	Native	Proteobacteria	0.715201
Invaded	Invader	RCP2.54	0
Invaded	Native	RCP2.54	0
Native	Invader	RCP2.54	0
Native	Native	RCP2.54	0
Invaded	Invader	Sumerlaeota	9.12612e-05
Invaded	Native	Sumerlaeota	0.000239306
Native	Invader	Sumerlaeota	1.90958e-05
Native	Native	Sumerlaeota	4.30467e-05
Invaded	Invader	Verrucomicrobiota	0.0170578
Invaded	Native	Verrucomicrobiota	0.0188138
Native	Invader	Verrucomicrobiota	0.00987805
Native	Native	Verrucomicrobiota	0.00655143
Invaded	Invader	WPS.2	7.49049e-05
Invaded	Native	WPS.2	0.000131306
Native	Invader	WPS.2	0.000216824
Native	Native	WPS.2	0.00023263

## Sheet: Table S6
Table S5 - linear model post-hoc results (model: alpha diversity measure ~ seedRange + soilRange + JulGerm + StatsBlock + seedRange*soilRange)
Richness
	Df	Sum Sq	Mean Sq	value	Pr(>F)
seedRange	1	9543	9543	2.908	0.0897	.
soilRange	1	667	667	0.203	0.6526
JulGerm	1	114	114	0.035	0.8522
StatsBlock	4	5732	1433	0.437	0.782
Residuals	200	656216	3281
Shannon
	Df	Sum Sq	Mean Sq	value	Pr(>F)
seedRange	1	5.59	5.588	4.338	0.0386	*
soilRange	1	0.1	0.1	0.078	0.7804
JulGerm	1	0.74	0.741	0.575	0.4491
StatsBlock	4	6.57	1.643	1.275	0.2812
Residuals	191	246.05	1.288
